# Supplementary material for: Draft genome sequence data of two Salmonella bacteria from serogroup C type
Source: Data Brief. 2020 Jun 22;31:105920. doi: 10.1016/j.dib.2020.105920 (PMC7329923; doi:10.1016/j.dib.2020.105920)
Supplement: Supplementary file 1 [file mmc1.xml]

<?xml version="1.0" encoding="utf-8" standalone="no"?>
<data>
  <datasets>
    <author>kennethr@ums.edu.my;microsatellites@gmail.com</author>
    <type>1</type>
    <dataset>
      <name>Raw Read of Two Salmonella Genomes (S18 and S20) From Serogroup C Type</name>
      <caption />
      <description>The link given is the raw sequence read of two Salmonella genomes from serogroup C type which had been deposited in the National Center for Biotechnology Information Sequence Read Archive database under accession number of SRP152898.  </description>
      <filetype>
        <name />
      </filetype>
      <filesize />
      <source>0</source>
      <sourcename>Original Data</sourcename>
      <access>
        <type>1</type>
        <name>Data available in data repository</name>
        <reponame>National Center for Biotechnology Information Sequence Read Archive</reponame>
        <PersistentId />
        <deeplinkurl>https://www.ncbi.nlm.nih.gov/sra/SRP152898</deeplinkurl>
      </access>
    </dataset>
  </datasets>
</data>
